# Supplementary material for: Discovery of actionable genetic alterations with targeted panel sequencing in children with relapsed or refractory solid tumors
Source: PLoS One. 2019 Nov 20;14(11):e0224227. doi: 10.1371/journal.pone.0224227 (PMC6867621; doi:10.1371/journal.pone.0224227)
Supplement: S1 Table — Target genes included in targeted sequencing panel (CancerSCAN™) were listed. (XLSX) [file pone.0224227.s001.xlsx]

## Sheet: Sheet1
Supporting Information Table S1. List of target genes
Genes	SNV/Indel/CNV	Fusion
ABL1	O	O
ABL2	O	X
ACVR1B	O	X
ADGRA2	O	X
AKT1	O	X
AKT2	O	X
AKT3	O	X
ALK	O	O
ALOX12B	O	X
AMER1	O	X
APC	O	X
APCDD1	O	X
APOBEC3A	O	X
APOBEC3B	O	X
AR	O	X
ARAF	O	X
ARFRP1	O	X
ARID1A	O	X
ARID1B	O	X
ARID2	O	X
ASXL1	O	X
ATM	O	X
ATR	O	X
ATRX	O	X
AURKA	O	X
AURKB	O	X
AXIN1	O	X
AXL	O	X
B2M	O	X
BACH1	O	X
BAP1	O	X
BARD1	O	X
BCL2	O	O
BCL2A1	O	X
BCL2L1	O	X
BCL2L2	O	X
BCL6	O	X
BCOR	O	X
BCORL1	O	X
BCR	O	O
BLM	O	X
BRAF	O	O
BRCA1	O	X
BRCA2	O	X
BRD2	O	X
BRD3	O	X
BRD4	O	X
BRIP1	O	X
BTG1	O	X
BTK	O	X
CARD11	O	X
CASP8	O	X
CBFB	O	X
CBL	O	X
CCND1	O	X
CCND2	O	X
CCND3	O	X
CCNE1	O	X
CD79A	O	X
CD79B	O	X
CDC42	O	X
CDC73	O	X
CDH1	O	X
CDH2	O	X
CDH20	O	X
CDH5	O	X
CDK12	O	X
CDK4	O	X
CDK6	O	X
CDK8	O	X
CDKN1B	O	X
CDKN2A	O	X
CDKN2B	O	X
CDKN2C	O	X
CDX2	O	X
CEBPA	O	X
CHD1	O	X
CHD2	O	X
CHD4	O	X
CHEK1	O	X
CHEK2	O	X
CHUK	O	X
CIC	O	X
CRBN	O	X
CREBBP	O	X
CRKL	O	X
CRLF2	O	X
CSF1R	O	X
CTCF	O	X
CTNNA1	O	X
CTNNB1	O	X
CUL4A	O	X
CUL4B	O	X
CYLD	O	X
CYP17A1	O	X
DAXX	O	X
DDR2	O	X
DIS3	O	X
DNMT1	O	X
DNMT3A	O	X
DOCK2	O	X
DOT1L	O	X
EGFR	O	O
ELMO1	O	X
EMSY	O	X
EP300	O	X
EPHA3	O	X
EPHA5	O	X
EPHA6	O	X
EPHA7	O	X
EPHB1	O	X
EPHB4	O	X
EPHB6	O	X
ERBB2	O	X
ERBB3	O	X
ERBB4	O	X
ERCC2	O	X
ERG	O	X
ESR1	O	X
ETV1	O	O
ETV4	O	O
ETV5	O	O
ETV6	O	O
EWSR1	O	O
EYA2	O	X
EZH2	O	X
FAM46C	O	X
FANCA	O	X
FANCC	O	X
FANCD2	O	X
FANCE	O	X
FANCF	O	X
FANCG	O	X
FANCI	O	X
FANCL	O	X
FANCM	O	X
FAT3	O	X
FBXW7	O	X
FGF10	O	X
FGF12	O	X
FGF14	O	X
FGF19	O	X
FGF23	O	X
FGF3	O	X
FGF4	O	X
FGF6	O	X
FGF7	O	X
FGFR1	O	O
FGFR2	O	X
FGFR3	O	O
FGFR4	O	X
FLT1	O	X
FLT3	O	X
FLT4	O	X
FOXA1	O	X
FOXL2	O	X
FUBP1	O	X
GATA1	O	X
GATA2	O	X
GATA3	O	X
GID4	O	X
GNA11	O	X
GNA13	O	X
GNAQ	O	X
GNAS	O	X
GRIN2A	O	X
GSK3B	O	X
GUCY1A2	O	X
H3F3A	O	X
HGF	O	X
HIST1H3B	O	X
HLA-A	O	X
HNF1A	O	X
HOXA3	O	X
HRAS	O	X
HSP90AA1	O	X
IDH1	O	X
IDH2	O	X
IGF1	O	X
IGF1R	O	X
IGF2R	O	X
IKBKE	O	X
IKZF1	O	X
IL7R	O	X
INHBA	O	X
INPP4B	O	X
INSR	O	X
IRF4	O	X
IRS2	O	X
ITK	O	X
JAK1	O	X
JAK2	O	X
JAK3	O	X
JUN	O	X
KAT6A	O	X
KDM5A	O	X
KDM5C	O	X
KDM6A	O	X
KDR	O	X
KEAP1	O	X
KIT	O	X
KLF4	O	X
KLHL6	O	X
KMT2A	O	O
KMT2A	O	X
KMT2B /// KMT2D	O	X
KMT2C	O	X
KRAS	O	X
LMO1	O	X
LRP1B	O	X
LRP6	O	X
LTK	O	X
MAML1	O	X
MAP2K1	O	X
MAP2K2	O	X
MAP2K4	O	X
MAP3K1	O	X
MAP3K13	O	X
MCL1	O	X
MDM2	O	X
MDM4	O	X
MED12	O	X
MEF2B	O	X
MEN1	O	X
MET	O	X
MITF	O	X
MLH1	O	X
MPL	O	X
MRE11	O	X
MSH2	O	X
MSH6	O	X
MTOR	O	X
MUTYH	O	X
MYC	O	O
MYCL	O	X
MYCN	O	X
MYD88	O	X
NCOA3	O	X
NCOR1	O	X
NF1	O	X
NF2	O	X
NFE2L2	O	X
NFKBIA	O	X
NKX2-1	O	X
NKX3-1	O	X
NOTCH1	O	X
NOTCH2	O	X
NOTCH3	O	X
NOTCH4	O	X
NPM1	O	X
NRAS	O	X
NSD1	O	X
NSD3	O	X
NTRK1	O	O
NTRK2	O	X
NTRK3	O	X
NUP93	O	X
NUTM1	O	X
PAK3	O	X
PAK5	O	X
PALB2	O	X
PARP1	O	X
PARP2	O	X
PARP3	O	X
PARP4	O	X
PAX5	O	X
PBRM1	O	X
PDGFRA	O	O
PDGFRB	O	X
PDK1	O	X
PGR	O	X
PHF6	O	X
PHLPP2	O	X
PIK3C3	O	X
PIK3CA	O	X
PIK3CG	O	X
PIK3R1	O	X
PIK3R2	O	X
PKHD1	O	X
PLCG1	O	X
PMS2	O	X
PNRC1	O	X
PPP2R1A	O	X
PRDM1	O	X
PRKAR1A	O	X
PRKDC	O	X
PRPF40B	O	X
PRSS8	O	X
PTCH1	O	X
PTCH2	O	X
PTEN	O	X
PTPN11	O	X
PTPRD	O	X
RAB35	O	X
RAC1	O	X
RAC2	O	X
RAD50	O	X
RAD51	O	X
RAD51B	O	X
RAD51C	O	X
RAD51D	O	X
RAD52	O	X
RAD54L	O	X
RAF1	O	O
RARA	O	O
RB1	O	X
REL	O	X
RET	O	O
RICTOR	O	X
RNF43	O	X
ROBO1	O	X
ROBO2	O	X
ROS1	O	O
RPA1	O	X
RPTOR	O	X
RUNX1	O	X
RUNX1T1	O	X
SEMA3A	O	X
SEMA3E	O	X
SETBP1	O	X
SETD2	O	X
SF3A1	O	X
SF3B1	O	X
SH2B3	O	X
SKP2	O	X
SLIT2	O	X
SMAD2	O	X
SMAD3	O	X
SMAD4	O	X
SMARCA1	O	X
SMARCA4	O	X
SMARCB1	O	X
SMARCD1	O	X
SMO	O	X
SOCS1	O	X
SOX10	O	X
SOX2	O	X
SOX9	O	X
SPEN	O	X
SPOP	O	X
SRC	O	X
SRSF1	O	X
SRSF2	O	X
SRSF7	O	X
STAG2	O	X
STAT3	O	X
STAT4	O	X
STK11	O	X
SUFU	O	X
SYK	O	X
TBX22	O	X
TBX3	O	X
TERT	O	X
TET2	O	X
TGFBR2	O	X
TIPARP	O	X
TMPRSS2	O	O
TNFAIP3	O	X
TNFRSF14	O	X
TNKS	O	X
TNKS2	O	X
TOP1	O	X
TP53	O	X
TRAF7	O	X
TRRAP	O	X
TSC1	O	X
TSC2	O	X
TSHR	O	X
U2AF1	O	X
U2AF2	O	X
USP9X	O	X
VHL	O	X
WISP3	O	X
WT1	O	X
WWP1	O	X
XBP1	O	X
XPO1	O	X
XRCC3	O	X
ZNF217	O	X
ZNF703	O	X
ZRSR2	O	X
