# Supplementary material for: Discovery of actionable genetic alterations with targeted panel sequencing in children with relapsed or refractory solid tumors
Source: PLoS One. 2019 Nov 20;14(11):e0224227. doi: 10.1371/journal.pone.0224227 (PMC6867621; doi:10.1371/journal.pone.0224227)
Supplement: S1 Data — (XLSX) [file pone.0224227.s003.xlsx]

## Sheet: Sheet1
No	Sex	Age	Diagnosis	Tissue	Tissue type	Detected variants	Tier
1	0	12	gliomatosis cerebri	1	1		5
2	1	19	Rhabdomyosarcoma	2	1	MYCN amplification	4
3	0	5	Neuroblastoma	2	1	NRAS Q61K, CDK4 amplification, MYCN amplification	2a, 4, 4
4	1	4	Rhabdomyosarcoma	2	1	MDM2 amplification	4
5	0	15	Osteosarcoma	2	1		NA
7	1	20	Rhabdomyosarcoma	2	1	MYCN amplification	4
8	1	1	Malignant rhabdoid tumor	2	1		5
9	0	14	Rhabdomyosarcoma	2	2	PIK3CA H1047R	4
10	1	20	Osteosarcoma	2	1	PDGFRA amplification	3
11	1	12	Neuroblastoma	2	1		5
12	0	18	Ewing sarcoma	2	1		NA
13	1	7	Neuroblastoma	1	1		5
15	1	12	Alveolar soft part sarcoma	2	2		5
16	0	2	Ewing sarcoma	2	2		5
17	0	6	Medulloblastoma	1	1	PTCH1 deletion	4
18	0	4	Rhabdomyosarcoma	2	1		5
19	1	11	Neuroblastoma	2	2		5
21	1	16	Alveolar soft part sarcoma	2	2		5
22	0	10	Rhabdomyosarcoma	2	1		5
23	1	6	Neuroblastoma	2	2	MYCN amplification	4
24	0	7	GBM	2	1	CDK6 amplification	4
25	1	4	Hepatoblastoma	2	1		5
26	1	8	medulloblastoma	1	1		5
27	0	17	Rhabdomyosarcoma	2	2		5
28	1	13	Rhabdomyosarcoma	2	1		5
29	1	11	Neuroblastoma	1	1		5
30	1	1	Epithelioid sarcoma	2	2	SMARCB1 deletion	4
31	0	17	Neuroblastoma	2	2	CDK6 amplification	2b
33	0	3	Wilm's tumor	2	2		5
34	0	5	Neuroblastoma	1	1	ATM deletion, CDKN2B deletion	1b, 2b
35	1	14	DSRCT	2	1		5
36	0	4	Neuroblastoma	2	2		5
37	1	15	Hepatoblastoma	2	2	NRAS Q61R	2b
38	1	14	GBM	1	1	CDKN2A/B deletion	2a
39	1	21	Medulloblastoma	2	2		5
41	0	4	Ganglioneuroblastoma	2	2		5
42	1	5	Neuroblastoma	2	2	ATM deletion	1b
43	0	6	Neuroblastoma	2	2		5
44	0	4	Neuroblastoma	2	2		5
45	1	8	Medulloblastoma	1	1		5
46	1	18	Pilocystic astrocytoma	1	1	BRAF L485F	3
47	0	3	Neuroblastoma	2	2		5
49	0	11	angiosarcoma	2	2		5
50	1	11	medulloblastoma	1	1		5
51	1	1	Hepatoblastoma	2	1		5
52	1	19	Yolk sac tumor	2	2	FLT3 T820N	2b
54	0	12	Osteosarcoma	2	2		5
55	1	18	Rhabdomyosarcoma	2	1		5
56	1	15	EBV-associated undifferentiated carcinoma	2	1		5
57	0	4	Wilm's tumor	1	1		5
58	0	11	Ewing sarcoma	2	1		5
59	0	13	CNS embryonal tumor	1	1	CDKN2A/B deletion	2b
60	1	12	Neuroblastoma	2	1	ALK F1174L, ALK amplification	2a
62	1	9	Neuroblastoma	1	1		5
64	0	6	Inflammatory myofibroblastic tumor	1	1	ALK translocation	1a
